# Supplementary material for: A stakeholder group assessment of interactions between child health and the sustainable development goals in Cambodia
Source: Commun Med (Lond). 2022 Jun 16;2:68. doi: 10.1038/s43856-022-00135-2 (PMC9203784; doi:10.1038/s43856-022-00135-2)
Supplement: Supplementary file 4 — Supplementary Data 1. [file 43856_2022_135_MOESM4_ESM.xlsx]

## Sheet: Summary Developmen Indicators
SDG	Indicator description	Source	2000	2001	2002	2003	2004	2005	2006	2007	2008	2009	2010	2011	2012	2013	2014	2015	2016	2017	2018	2019
1	Proportion of population living below the national poverty line (%)	SDG Indicator database:				50			45		34	24	22	21	18		14
2	Prevalence of undernourishment (%)	SDG Indicator database:		24	21	19	19	17	16	15	15	14	13	13	12	11	10	8.9	8.5	7.7	6.8	6.2
3	Under-five mortality rate, by sex (deaths per 1,000 live births)*	SDG Indicator database:	106	97	87	78	71	65	60	56	52	48	44	41	38	35	33	32	30	29	28	27
	Proportion of children under five years moderately or severely stunted (%)	SDG Indicator database:	49					43			40		398				32
	Proportion of children under five years moderately or severely wasted (%)	SDG Indicator database:	17					8.5			9.1		11				9.7
4	Completion rate at primary level (%)*	SDG Indicator database:	34					59			61		71				72
	Completion rate at secondary level (%)	SDG Indicator database:	17					27			32		37				41
5	Proportion of seats held by women in legislation institutions (%)	SDG Indicator database:	8.2	7.4	7.4	7.4	9.8	9.8	9.8	9.8	20	16	21	21	20	20	20	20	20	20	20	20
6	Proportion of population using safely managed drinking water services (%)*	SDG Indicator database:	17	17	18	18	19	19	20	20	21	21	22	23	23	24	24	25	25	26	27	27
	Proportion of population with basic handwashing facilities on premises (%)	SDG Indicator database:									63	63	63	63	63	64	66	67	69	70	71	73
7	Proportion of population with access to electricity, by urban/rural (%)	SDG Indicator database:	17	15	19	19	25	21	32	35	26	42	31	48	52	55	56	69	77	89	92	93
8	GDP per capita (current US$)	World Bank: https://data.worldbank.org/	301	321	339	362	409	474	540	632	746	738	786	882	951	1013	1094	1163	1270	1385	1512	1643
9	Proportion of population covered by at least a 3G mobile network (%)	SDG Indicator database:										43					60	70	80	84	85	85
10	Gini index disposable income (0-100)	Standardized World Income Inequality Database:	37	37	37	37	37	37	37	36	36	36	36	36	36
11	Proportion of urban population living in slums (%)	SDG Indicator database:						79									55		48		45
12	Domestic material consumption per capita (tonnes)	SDG Indicator database:	2.2	2.2	2.2	2.4	2.3	2.7	3	3	3.2	3.6	6.1	4.3	4.5	4.4	4.6	4.9	5.1	5.3
13	Domestic fossile fuel consumption per capita (tonnes)	SDG Indicator database:	0.1	0.1	0.1	0.1	0.1	0.1	0.1	0.1	0.1	0.1	0.1	0.1	0.1	0.1	0.1	0.2	0.2	0.2
14	Sustainable fisheries as a proportion of GDP (%)	SDG Indicator database:												1.1		0.8		0.8		0.6
15	Forest area as a proportion of total land area (%)	SDG Indicator database:	61										60					50	49	48	48	47
16	Voice and Accountability (ranges from approximately -2.5 (weak) to 2.5 (strong) governance performance)	The Worldwide Governance Indicators: https://info.worldbank.org/	-0.8		-0.7	-0.9	-0.9	-1	-0.9	-0.9	-1	-0.9	-0.9	-0.9	-1	-1	-1.1	-1.1	-1.1	-1.2	-1.2	-1.2
	* These indicators represent the CSDG in the correlation analysis (Supplementary Figure 2). All indicators included in the correlation analysis were re-ordered to illustrate progress towards the CSDG.

## Sheet: Developmental Indicators
Goal	Target	Indicator	SeriesCode (if same as SDG Database)	Description	Unit	Category	2000	2001	2002	2003	2004	2005	2006	2007	2008	2009	2010	2011	2012	2013	2014	2015	2016	2017	2018	2019	2020	2021	2022	2023	2024	2025	2026	2027	2028	2029	2030
1	1.2	1.2.1.1	SI_POV_NAHC	Proportion of population living below the national poverty line	%					50.2			45		34	23.9	22.1	20.5	17.7		13.5					11.5		10.5		9.5		8.5		7.5		6.5	6
		1.2.1.2		Phnom Penh area living under national poverty line	%																12.9					15.7		14.7		13.5		11.7		10.5		9.5	9
		1.2.1.3	SI_POV_NAHC	Urban area living under poverty line	%					28.5			18.3		15.1	8	8.5	8.7	6.4		12.9					11.5		10.5		9.5		8.5		7.5		6.5	6
		1.2.1.4	SI_POV_NAHC	Rural area living under poverty line	%					54.2			51.4		38.5	27.5	25.3	23.6	20.8		12.5					11.5		10.5		9.6		8.8		7.8		6.8	6.3
		1.2.1.5		Proportion of Cambodian children living below the national poverty line	%																	22.2		21		19.4		18		16.3		14.8		13.5		12	11.1
		1.2.2		Proportion of children living in poverty measured by multiple dimensions according to national definitions	%																50.7						42.3					33.8					25.4
	1.3	1.3.1.1		Proportion of the poor and the vulnerable received social emergency relief services	%																			3.79	3.67	3.54	3.43	3.32	3.21	3.11	3.01	2.92	2.83	2.75	2.57	2.59	2.51
	1.4	1.4.1		Percentage of total members of registered community fisheries and forestry with tenure rights to fisheries and forestry cesource management through effective community registration and development	%																		40	43	45	48	50	53	55	58	60	63	65	68	70	75	85
2	2.2	2.2.1	SH_STA_STNT	Prevalence of stunting among chidren under 5 years of age	%		49					42.8			39.5		39.8				32.4	32.4			25		25					20					15
		2.2.2	SH_STA_WAST	Prevalence of wasting among children under 5 years of age	%		17.1					8.5			9.1		11				9.4			8	8		6					<5					<5
	2.3	2.3.1		Value of agricultural production per unit of labor engaged in agriculture (farming, animal husbandry and fisheries)	USD/farmer																		1555	1656	1764	1878	2000	2130	2269	2416	2573	2741	2919	3108	3311	3526	3755
	2.4	2.4.1		Sustainable agricultural land productivity	USD/ha																		1548	1608	1671	1736	1804	1874	1948	2024	2102	2184	2270	2368	2450	2546	2645
	2.5	2.5.1		Number of plant genetic resources for food and agriculture secured in policy, strategy and either medium or long term conservation facilities	Number of species																		95	96	98	102	105	108	110	112	118	124	130	135	140	145	150
		2.5.2		Percentage of housholds in community in protected area improving their livelihood through receiving the benefits from NTFPs, intergrated agriculture, eco-tourism within the protected areas	%																			7			12			17			22			27	29
	2.a	2.a.1		Total offical flows to agriculture sector	% of GDP																		0.71	0.66	0.62	0.58	0.54	0.51	0.48	0.45	0.42	0.4	0.37	0.35	0.33	0.31	0.29
3	3.1	3.1.1		Life expectancy at birth	Years	Male																67.5	67.5	67.9	68.1	68.1	68.1
						Female																71.4	71.6	71.8	71.9	71.9	71.9
		3.1.2		Total fertility rate	number of chilren per woman																2.7		2.5	2.4	2.3	2.2	2.1
	3.2	3.2.1	SH_STA_MORT	Maternal mortality ratio	per 100 000 live births		488	456	430	404	378	351	326	303	284	265	248	232	215	202	189	178	168	160			130					100					70
		3.2.2	SH_STA_BRTC	Proportion of births deilvered by skilled health personnel	%		31.8				16.3		43.8					71			89	89	89	89	89	90	90					93					95
	3.3	3.3.1	SH_DYN_MORT	Under-five mortality rate	per 1000 live births		106.3	96.7	86.7	77.9	70.8	64.8	59.9	55.6	51.5	47.7	44	40.6	37.7	35.3	33.3	31.6	30.1	28.8	27.6	26.6	30					28					25
		3.3.2	SH_DYN_NMRT	Neonatal mortality rate	per 1000 live births		35.3	33.4	31.5	29.7	28.1	26.8	25.6	24.5	23.4	22.3	21.2	20.1	19.1	18.3	17.5	16.9	16.3	15.7	15.1	14.5	14					13					12
	3.4	3.4.1		% of new HIV infection per 1000 uninfected population	among 1000 population																	0.05	0.05	0.05	0.05	0.05	0.03					0.02					0.02
		3.4.2	SH_TBS_INCD	Tuberculosis incidence	per 1000 000 population		579	566	553	539	525	510	495	481	466	452	438	425	412	398	383	380	365	350	336	323	310					236					173
		3.4.3		Malaria incidence	per 1000 population																	2	1.85	1.65	1.45	1.25	1.05					0					0
	3.5	3.5.1	SH_DTH_NCOM	Mortality rate attributed to cardiovascular disease, cancer, diabetes or chronic respiratory disease among peoples aged 30-70	%		27.2					25.2					23.7					36					34					32					30
		3.5.2		Percentage of adult population with depression received treatment	%																	2	4	6	10	15	20					30					50
	3.6	3.6.1		Percentage of people with drug use received treatment	%																	22	40	50	60	70	80					>80					>80
		3.6.2		Prevalence of alcohol use among population above 18 years old	%												53.5						45.5	45.5	45.5	45.4	45.3					44.9					44.4
	3.7	3.7.1	SH_STA_TRAF	Death rate due to road traffic accident	in 100 000 population		17.9					17.9					18.1					14.7	14.2	13.72	13.23	12.74	12.25					9.21					7.13
	3.8	3.8.1	SH_FPL_MTMM	Proportion of women of reproductive age (15-49) who have their need for family planning satisfied with modern methods	%		33						41					51.6			56.5	57					62					65					68
		3.8.2		Teenage pregnancy 15-19 years	%																	11.5					8					6					4
	3.9	3.9.1		Percentage of the population covered by social health protection systems i,e, health equity funds and social health insurance schemes	%																	23					50
		3.9.2		Government current expenditure on healh as % of GDP	%																	1.24	1.5	1.75	2	2	2
	3.a	3.a.1	SH_PRV_SMOK	Age-standardized prevalence of current tobacco use among persons aged 15 years and older	%	Male	67.7					59.8					50.5					40					34.6					30					27
						Female	21.2					15.1					10.7					15					13.7					10					8
		3.a.2		Prevalence of tobacco use among aged 13-15	%																	6.3					5
	3.c	3.c.1		Ratio of physcian/nurese/midwife	per 1000 population																	1.5	1.6	1.7	1.8	1.9	2					2.2					2.4
4	4.1	4.1.1.1	SE_TOT_CPLR	Completion rate at primary	%		34.4					58.95			61.45		71.06				72.28	80	81.2	82.6	83.9	1900-03-25 04:48:00	86.6					93.3					100
		4.1.1.2	SE_TOT_CPLR	Completion rate at lower secondary	%		17.39					76.76			31.83		36.68				40.52	39	40.7	42.1	43.6	45	46.5					53.7					61
	4.2	4.2.1		Proportion of grade 1 student passed through all ECE programs	%																	62	64.1	66.3	68.5	70.7	72.9					84					95
		4.2.2		Gross pre-primary enrolment ratio	%																	21	22.9	24.9	26.8	28.7	30.7					40.3					50
	4.3	4.3.1		Gross enrolment ratio for tertiary education (18-21 years old)	%																	14	16.4	18.8	21.2	23.6	26					38					50
		4.3.2		Gross enroment rate in techincal-vocational education programmes (15-24 years olds)	%																	0.03	2.4	4.7	7	9.4	11.7					23.3					35
	4.5	4.5.1		Gender parity index of gross enrolment rate at lower secondary education	index																	1.11	1.1	1.1	1.09	1.08	1.07					1.04					1
		4.5.2		Gender parity index of gross enrolment rate at upper secondary education	index																	1.08	1.07	1.07	1.06	1.06	1.05					1.03					1
	4.6	4.6.1		Adult literacy rate (15 years and older)	%																	78	79.6	81	82.5	83.9	85.4					92.7					100
	4.a	4.a.1		Proportion of pre, primary and secondary schools with basic drinking water facilities	%																	27	30.5	34.1	37.6	41.1	44.7					62.3					80
		4.a.2		Proportion of pre, primary and secondary schools with basic sanitation facilities	%																	57	60.2	63.1	65.9	68.8	71.6					85.8					100
		4.a.3		Precentage of schools with adapted infrastructure and materials for students with disabilities	%																	0	1.3	2.7	4	5.3	6.7					13.3					20
	4.c	4.c.1		Proportion of teachers in pre, primary, lower secondary and upper secondary education who have recieved pre-service or in-service training	%																	99	99	99	99.1	99.2	99.3					99.6					100
		4.c.2		Precentage of pre school teachers qualified according to national standards	%																	56	57.6	59.2	60.8	62.4	64					72					80
		4.c.3		Precentage of primary school teachers qualified according to national standards	%																	61	62.9	64.9	66.8	68.7	70.7					80.3					90
		4.c.4		Precentage of secondary school teachers qualified according to national standards	%																	32	34.5	36.1	39.6	42.1	44.7					57.3					70
		4.c.5		Proportion of teachers in pre, primary, lower secondary and upper secondary education who have recieved in-service training	%																	2	3.9	5.7	7.6	9.5	11.3					20.7					30
5	5.1	5.1.1		Wheter or not legal frameworks are in place to promote, enforce and moitor equality and non-discrimination on the basis of sex	Number																		50		50							55					60
	5.2	5.2.1		Proportion of ever-partnered women and girls aged 15 years and older subjecetedto physical, sexual or psychological violence by a current or former intimate partner in previous 12 months, by form of violence and by age	%																		30.8		30							28					25
		5.2.2		Proportion of women and girls aged 15 years and older subjected to sexual violence by persons other than an intimate partner in the previous 12 months	%																		0.1				0.08					0.06					0.05
	5.3	5.3.1		Proportion of women aged 20-24 years who were married or ina union before age 18	%																		1.9		1.8							1.7					1.6
	5.4	5.4.1		Number of legal and policy measures to address and recognize work-life balance, and unpaid care and domestic works, and promote women´s increased access to decent employment	Number																		5		7							9					10
	5.5	5.5.1	SG_GEN_PARL	Proportion of seats held by women in legislation institutions	%		8.2	7.38	7.38	7.38	9.76	9.76	9.76	9.76	19.51	16.26	21.14	21.14	20.33	20.33	20.33	20.33	17.81		25							30					35
		5.5.2		Proportion fo women secretary and under-secretary of state	%																		16.27		21							26					31
		5.5.3		Proportion of women in Commune/Sangkat council	%																			16.75								25					30
	5.6	5.6.1		Proportion of women aged 15-49 who own decision relating to the use of contraception and reproductive health care	%																		57.6		77		79					81					83
		5.6.2		The number of laws, policies, plans and legal regulations that ensure that alla women have access to information, education and sexual and reproductive health services	Number																		10		12		15					18					20
	5.c	5.c.1		Number of institutions wit a system to track and promote gender equality and empower women	Number																				3							5					9
		5.c.2		Numer of line ministries and agencies that have developed and implement dender mainstreaming strategic plan	Number																		6	7	6	8	9					14					19
6	6.1	6.1.1	SH_H2O_SAFE	Proportion of Cambodian population in urban areas with access to safely managed and clean water services	%		45	45	46	47	47	48	49	49	50	50	51	52	52	53	54	54	83.5	84	85	87	89					100					100
		6.1.2	SH_H2O_SAFE	Proportion of Cambodian population in rurla areas with access to safely managed and clean water services	%		11	11	11	12	12	13	13	13	14	14	15	15	15	16	16	16	16	18	21	23	26					38					50
	6.2	6.2.1		Proportion of population using safely managed sanitation services, including a hand-washing facility with soap and water	%																	27	28	29	30	31	32					38					50
	6.3	6.3.1		Proportion of waste water safely treated	%																	12	15	19	19	23	23					35					50
	6.4	6.4.1		By 2025, all Cambodian people living in urban areas have access to clean water sustainably with quality and affordable price	%																		83	85	87	90	93					100					100
	6.a	6.a.1		Amount of water-and sanitation related official development assistance that is part of a government-coordinated spending plan compared to GDP	%																		0.14	0.13	0.12	0.11	0.11					0.08					0.06
7	7.1	7.1.1		Number of population with access to electricity	Million person																	7.74	9.21	9.49	9.77	10.06	10.34					11.78					13.16
		7.1.2		Proportion of population with primary reliance on clean fuels and technology	%																	6.16	6.07	6.07	6.07	6.09	6.1					6.15					6.2
	7.2	7.2.1		Proportion of renewable energu in the total final energy consumption	Mtoe
	7.3	7.3.1		Proportion of primary energy over GDP	%																	0.39	0.38	0.37	0.37	0.36	0.36					0.34					0.32
8	8.1	8.1.1	NY_GDP_PCAP	Annual growth rate of real GDP per capita	%		6.36	5.97	4.62	6.66	8.56	11.48	9.09	8.58	5.12	-1.4	4.34	5.38	5.58	5.67	5.33	5.33	7	7	7	7	7					7					7
	8.2	8.2.2.1		Growth rate of online comnpany registration	%																	222.35	165.39	177.05	181.75	183.32	184.89					192.73					200.58
		8.2.2.2		Growth rate of online trae mark registration	%																	225.47	187.17	190.63	189.85	189.59	189.32					188.01					186.7
		8.2.2.3		Growth rate of online issuing the certificate or origin	%																	210	221.93	199.86	217.13	22.89	228.64					257.43					286.22
		8.2.3.1		All kinds of products both goods and services that have been processed or developed and have been inluded in OVOP Movement	Number																				75	125	175					300					500
		8.2.3.2		All kinds of products both goods and services that have been processed or developed with OVOP standard criteria	Number																					50	75					200					350
	8.3	8.3.1		Growth rate of number of companies registered in Chamber of Commerce	%
	8.9	8.9.1		Tourism direct gross domestig product as proportion of total GDP	%																		12.5	12.8	12.8	13	13.5					13					13.5
		8.9.2		Number of employees in tourism industries as a proportion of total employees in all sectors	%																		7	7	7	7	7.5					8					11
	8.a	8.a.1		Aid for trade commitments and disbursments as proportion of GDP	%																		0.018	0.017	0.016	0.015	0.014					0.01					0.008
9	9.1	9.1.1		Annual freight volumes of ports	1000 tonnes	Shanoukville																	4090	4294	4509	4734	4971
						Phnom Penh																	2490	2600	2750	2880	2930
		9.1.2		Numbers of air passengers	Number	Domestic																436167	423478	432795	442316	452047	461992					515097					574306
						International																5606317	6201338	6877284	7626906	8458241	9380189					15735093					26395327
		9.1.3		Freight weight	1000 tonnes	Domestic																252	153	132	114	99	86					41					20
						International																36898	46308	53856	62635	72844	84718					180249					383506
	9.2	9.2.1		Number of Cambodian employees in manufacturing sector as a proportion to total employment within the country	%																		10	12	13	14	15					20					25
	9.5	9.5.1	GB_XPD_RSDV	Research and development expenditure as a proportion of GDP	%				0.0498														0.12	0.13	0.14	0.16	0.2					1
	9.a	9.a.1		Total official international support to infrastructure	%																		1.65	1.54	1.44	1.34	1.25					0.91					0.68
	9.c	9.c.1		Proportion of population covered by internet (mobile and fixed)	%																	135.35	127.447	114.74	115.89	117.05	122.9					129.17					135.76
10	10.1	10.1.1		Growth rates of household expenditure or income per capita among the bottom 40 per cent of the population	%																		5.2				9.2					14.2					19.2
	10.2	10.2.1		Proportion of people living below 50% of median income	%																	52.1	51.5				45.4					37.7					30
	10.4	10.4.1		Civil servants, retirees and invalid who received pension benefits	Number																		52274	54092	55702	57282	58762					64902					70742
	10.a	10.a.1		Number of trade related agreement with other countries	Number																	20	21	19	21	22	23					27					31
	10.b	10.b.1	DC_TRF_TOTL	Total official development assistance for Cambodia	million USD		354	390	128	317	245	470	667	1320	1087	869	932	834	1117	1207	1298	1144	1120	1353	1215	1697	1425					1425					1425
11	11.6	11.6.1		Amount of urban soild waste regularly collected and with adequate final discharge	Million tonnes																	1.2	1.25	1.28	1.3	1.33	0.35					1.43
		11.6.2		Percentage of the deduction plastic bag used	%																	10	10	10	10	20	20					30
		11.6.3		Percentage of the solid waste segregated by technical guidance	%																	50	50	50	50	55	55					70
		11.6.4		The number of locations monitored for regular public airflow over the parameters COSO2 NO2 PM2,5 PM10 in the reporting year	Number																	4	4	4	4	4	5					10
12	12.4	12.4.1		Percentage of release reduction of persisten organic pollutants to the environment	%																				2	2	5					10
		12.4.2		Percentage of release reduction of mercury (Hg) to the environment	%																				2	3	5					10
		12.4.3		Effectiveness management of hazardous waste and biological and radioactive waste	%																				3	3	5					10
	12.5	12.5.1		National recycling of materials used	1000 tonnes																	163	163.4	175	178	178.1	180					210
13	13.1	13.1.1		Percentage of communes/Sangkats vulnerable to climate change	%																	47	43			39	38					32					25
	13.2	13.2.1		Percentage of green-house gas emission through reduced activities when comparing to the projection of usual gas emission	% (green-house gas emission)																		3.5				10					18
		13.2.2		Percentage of increas in public expenditure for cliamte change	% of GDP																		1.2	0.9			1.5					1.7
	13.3	13.3.1		Intiution level that prepared for response to cliamte change indicated as percentage of institutional capacities mainstreamed on five components of climate change	% of capacities																		27		45							68
		13.3.2		Percentage of housholds, fish raising and local community forestry members participated in workshops and recieved training on climate change	%																		0.06	0.12	0.18	0.24	0.3					0.6					0.9
14	14.1	14.1.1		Percentage of the reduction of sea pollution by the conservation activities	%																	40	40	40	40	40	50					60					70
	14.2	14.2.1		Key ecosystem function and service of marine and coas area maintained and resore as necessary	%																			50	50	50	55					60					70
		14.2.2		Percentage of degraded forests and mangrove forests (ha) that has been transplanted and protected	%																		7	10	15	20	25					50					75
	14.5	14.5.1		Percentage of coverage of marine and inland fisheries conservation areas protected	%																		20	25	30	35	40					65					90
	14.7	14.7.1		Value of sustainable fisheries production as a percentage of GDP	%																	7.5	7.5	7.6	7.7	7.8	7.9					8.4					8.5
	14.b	14.b.1		Percentage of marine resources which small-scale fisheris farmers harvested and sold ina, Stable market	%																	70	70	70	70	70	70					70					70
15	15.1	15.1.1	AG_LND_FRST	Forest area as a percentage of total land area	%		61.08										59.98						48.82		48.16							49					50
		15.1.2		Percentage of important sites for terrestrial and freshwated biodiversity that are covered by protected areas and fisheries conservation areas	%																		10	12	15	17	20					45					70
		15.1.3		Forest areas and ecosystems sustainably utilized	Ha																		50				90					130					190
	15.2	15.2.1		Percentage of sustainable forest protection and management	%																			40	45	45	60					60					60
	15.3	15.3.1		Area of forest landscape restoration for areas affected by desertification, drought and floods	1000 ha																		20				24					28					34
	15.5	15.5.1		Number of actions pans for conservation of endangered species of fauna and flora developed and implemented	Number																		1	4	7	10	13					28					43
	15.7	15.7.1		Number of cases of illegal paching and trafficking of flora and fauna decreased	Number																		1600	1550	1500	150	1400					1150					900
	15.9	15.9.1		Number of policies, strategies and regulations on ecosystem services established and implemented	Number																						2					5
	15.b	15.b.1		Official development assistance for conservation and sustainable use of biodiversity and ecosystems	% of GDP																		0.038	0.036	0.036	0.031	0.029					0.021					0.016
16	16.3	16.3.1		Proportion of people involved in disseminating laws	per 100 000 people																	1.48	3.71	3.74	3.77	3.82	3.82					4					4.14
	16.7	16.7.1		Proportion of female government officials in ministries-agencies	%																		40	41	42	43	44					49					50
	16.9	16.9.4		Percentage of registered births and brith certificate	%																											90					95
17	17.3	17.3.1		Official development assistance as % of GDP	%																		7.35	6.87	6.42	6	5.61					4.09					3.03
	17.6	17.6.1		Percentage of population connected to fixed internet broadband subscriptions	%																	0.55	0.64	0.74	0.96	1.25	1.62					6.02					22.37
	17.8	17.8.1		Proportion of individuals using the internet	%																	44.11	51.83	54.64	55.19	55.74	58.53					61.51					64.65
	17.9	17.9.1		Total financing and technical assistance (including through North-South, South-South, and traingular cooperation) committed to Cambodia	% of GDP																		1.31	1.23	1.15	1.07	1					0.73					0.54
		17.9.2		Amount of ODA to Economic and Development Policy/Planning (as % of GDP) committed to Cambodia	% of GDP																		0.03	0.02	0.02	0.02	0.02					0.01					0.01
	17.10	17.10.1		The number of trade related law and regulation established in order to facilitate/help investor and local traders in doing business	Number																	7	7	7	8	8	8					10					12
	17.17	17.17.1		Amount of ODA disbursed to civil society partnerships	% of GDP																		0.01	0.01	0.01	0.01	0.01					0.008					0.006
	17.18	17.18.1		Number of sustainable development indicators produced at the national level with full disaggregation when relevant to the target, in accodance with the fundamental principles of official statistics	Number																				94
		17.18.2		Proportion of budget expenditure for implementation the national strategy for the development of statistics	%																	0.02					0.7					1.5					2
	17.19	17.19.1		Population census in every 10 years	Number																					1										1
18	18.1	18.1.1		The annual report of cleared mine and explosive remnants of war areas	ha																	18531	18087	19659	20049	20857	21482					24904					28870
	18.2	18.2.1		The number of mine/ERW injured and killed	Number																	111	100	90	81	73	66					39					23
		18.2.2		The number of villages contaminated by mines/ERW to recieve mine risk education messages	Number																	300	315	330	347	364	382					140					46
	18.3	18.3.1		The number of mine/ERW casualties received rights promotion	Number																	280	296	309	324	340	357					457					583
		18.3.2		The number of mine/ERW casualties received rehabilitation service	Number																	1500	2300	3577	3648	3721	3785					4189					4536
		18.3.3		The number of mine/ERW casualties received emergency and rapid response from CMAA	Number																	101	123	137	139	142	144					154					169

## Sheet: General Budget Expenditure
NBC Exchange Rate ( Riels / US$)				3854	3924	3917	3979	4019	4097	4107	4073	4100	4100	4100	4100	4100	4100
		Index (2010 base year)		0.789707	0.812026	0.824905	0.843631	0.866217	0.895605	0.924497	0.95087	0.987375	0.983864	1	1.03157	1.05292	1.06834
Ministries/Institutions				2000	2001	2002	2003	2004	2005	2006	2007	2008	2009	2010	2011	2012	2013
				Total Expenditure	Total Expenditure	Total Expenditure	Total Expenditure	Total Expenditure	Total Expenditure	Total Expenditure	Total Expenditure	Total Expenditure	Total Expenditure	Total Expenditure	Total Expenditure	Total Expenditure	Total Expenditure
				In Thousand USD	In Thousand USD	In Thousand USD	In Thousand USD	In Thousand USD	In Thousand USD	In Thousand USD	In Thousand USD	In Thousand USD	In Thousand USD	In Thousand USD	In Thousand USD	In Thousand USD	In Thousand USD
				2000	2001	2002	2003	2004	2005	2006	2007	2008	2009	2010	2011	2012	2013
	Total Expenditure			773772	777055	815808	843063	864901	863545	1.00453e+06	1.1935e+06	1.40145e+06	1.79967e+06	2.02433e+06	2.32884e+06	2.49435e+06	2.76131e+06
A.	General Administration			61730.9	68756.5	70861.7	85109.2	78530.4	75838.8	87563.8	103994	120159	151243	169354	181773	215931	251151
01-		Royal Palace		6078.46	6433.62	6561.13	6774.29	6376.88	5987.53	9753.46	10715.5	10866.5	11791	12066.6	12026.3	12400.4	13315
02-		National Assembly		5914.18	9069.83	10262.6	10483.2	10197.3	10901.3	12537.6	17299.7	21236.9	25101.6	27714.4	25510.3	25097.3	26185.6
03-		Senate		2957.09	4393.69	5137.49	5377.13	5371.52	4973.71	5335.92	5964.53	7119.4	7632.92	7970.98	8275.58	8863.66	10700
04-		Constitutional Council		640.703	878.738	943.936	983.077	976.64	902.081	913.901	890.807	1123.7	1568.98	1748.17	1607.02	1682.55	1809.17
05.1-		Office of Council of Ministers		11023.4	15089.2	14623.3	16905.9	16459.2	16087.6	16728.6	21947.4	27147.6	40152.8	46480.7	57855.6	54538.7	56909.7
05.2-		Public Functions		195.497	235.376	321.867	372.378	373.421	350.204	399.535	482.843	637.562	787.586	670.976	732.25	799.407	899.642
05.4-		CDC		729.416	977.596	959.41	1185.65	1120.26	1013.82	1036.9	1104.86	1173.35	1430.15	1305.85	1338.15	1337.98	1450.39
07-		Ministry of Interior- General Administration		2924.23	3326.65	4020.24	4885.6	5055.55	4649.39	5233.2	6842.43	7371.6	8700.88	12543.9	13181.1	15118.5	16453.2
08-		Ministry of National Assembly and Senate Relation		331.851	367.187	458.041	792.42	824.399	1083.86	1412.73	1967.52	2355.69	3032.44	3657.8	3765.31	4036.64	4464.19
09-		Ministry of Foreign Affairs		16382.3	16272.3	14900.3	15490.9	14936.8	13856.9	15380.9	15518.1	16013.4	18044.6	17018	17583	22968.3	18581.9
10-		Ministry of Economy and Finance		10225	7313.92	7087.26	15053	9339.83	8887.27	10228.8	11486.8	13212.2	18532.8	20403.2	20762.4	28887.6	53922.5
14-		Ministry of Planning		1136.84	1223.96	1326.15	1601.22	1592.78	1597.04	1932.36	2452.95	3047.01	4089.82	5559.51	5888.45	7241.45	8562.19
26-		Ministry of Justice		2304.89	2289.43	2573.39	2874.76	3671.02	3579.16	3805.46	4863.81	5597.7	6675.02	8531.22	8506.46	10522	11634.9
30-		National Election Committee		887.127	885.014	866.564	963.713	904.828	712.671	1447.23	962.949	1762.22	2101.72	2123.76	3212.18	15697	18089.1
31		National Audit Authority		0	0	820.141	1365.88	1329.95	1256.37	1417.21	1493.46	1493.98	1600.46	1559.02	1528.91	1609.47	1899.23
31-		Anti-Corruption Unit		0	0	0	0	0	0	0	0	0	0		0	5129.78	6274.62
B.	Defense and Security			149497	132190	120700	123183	124407	123239	128489	130995	134807	222094	280615	295024	323941	365427
06-		Ministry of Defense		102250	87076.6	78919.2	79927.1	79854.6	79143.3	82003.5	82754.7	82751.8	140162	171335	184393	203012	223852
07.1-		Ministry of Interior- Public Security		47247.7	45113.8	41780.8	43255.4	44552	44095.7	46485.2	48240.4	52055.3	81932.8	109280	110630	120929	141575
C.	Social Sector			134117	151589	180349	197852	213772	207766	235894	285393	322533	396537	446187	498079	563926	627037
11-		Ministry of Information		1807.11	2746.06	2599.69	3758.04	3874.96	3604.23	4373.56	4935.07	5691.74	8661.22	9978.54	12317.3	13585.5	16998
12-		Ministry of Health		39756.4	44561.4	53138.9	60176.2	65377.4	65083.3	68733	86995.9	99995.1	124905	146355	164167	183976	205813
16-		Ministry of Education, Youth, and Sport		60183.4	70145.2	88575.2	96222.4	105908	99952.4	116410	140980	153647	184079	201190	216554	233412	255598
18-		Ministry of Culture and Fine Arts		2464.24	2761.75	3439.95	4361.29	4193.81	3927.18	4126.78	4880.07	5646.21	6499.76	6447.93	7401.23	9163.85	9854.74
19-		Ministry of Environment		1314.26	1506.41	2160.22	2584.3	2526.34	2379.2	2473.85	3124.28	4029.9	4844.02	4771.22	5896.94	5957.21	6401.51
21-		Ministry of Social and Veteran Affairs and Rehabilitation		8838.42	9433.88	10188.3	10018.4	9855.44	25350.9	29194.5	30810	36697	44988.6	52602.7	61060.1	81814.2	93839.1
23-		Ministry of Cults and Religion		716.273	800.279	908.345	1076.92	1200.69	1139.18	1515.44	1921.04	2675.19	3270.33	3705.85	5185.8	6141.37	6968.38
24-		Ministry of Women Affairs		19037.1	19633.5	19338.3	19654.1	20835.5	3037.37	3540.25	4234.56	5153.95	6345.07	6806.95	6684.02	6858.36	7043.31
32-		Ministry of Labor and Vocational Training		0	0	0	0	0	3292.19	5526.07	7511.96	8996.71	12943.7	14328.3	18813.3	23018.7	24521.1
D.	Economic Sector			51890.4	51997.7	53634.1	56647.6	57420.7	54496.8	61128.9	65164.2	73580.3	89475.7	187588	114373	219988	232611
05.3-		State Secretariat of Civil Aviation		1314.26	1528.38	1640.28	2174.69	2470.32	2296.08	2359.81	2569.14	2674.74	2919.8	2982.68	3326.78	3474.91	4175.03
13-		Ministry of Industry, Mines, and Energy		1991.11	2140.35	2183.43	2429.39	2283.61	2180.26	2403.01	2845.42	3286.86	3941.15	4247.2	4482.14	4750.02	5052.61
15-		Ministry of Commerce		2322.96	4556.88	4320.44	5362.24	5227.89	4891.95	5658.29	6092.6	7810.86	9422.28	12894.4	11242.2	15447.7	17418.9
17-		Ministry of Agriculture, Forestry, and Fisheries		8545.99	11116	12379.5	12911.1	13701.7	13663.4	14964.5	15356.5	16369.4	19085.3	21337.8	23357.9	28876	32234
20-		Ministry of Rural Development		2661.38	4308.95	6189.74	6255.95	6779.03	6713.82	8745.53	9620.71	11851.2	15805.8	42233.2	20349.8	45372.6	47779.4
22-		Ministry of Posts and Telecommunications		13766.9	13548.3	11958.6	12735.3	11273	10222.7	8806.64	8396.82	8850.5	9640.19	9712.56	7957.9	6397.43	5061.61
25-		Ministry of Public Works and Transport		15442.6	7233.89	7099.64	4477.47	4392.01	4213.34	4866.59	5455.87	6227.16	7851.57	54180.2	9867.43	57341.3	57744.5
27-		Ministry of Tourism		2168.53	2868.45	3045.35	3616.53	4285.72	3889.03	4580.04	5035.77	5721.33	7064.73	7397.56	10155.1	7948.41	8859.14
28-		Ministry of Land, Urbanization, and Construction		1462.12	1600.56	1736.22	2384.71	2397.08	2240.21	3422.52	4153.23	4780.8	5972.72	6555.05	13796.3	17635.5	18231.6
29-		Ministry of Water Resources and Meteorology		2214.53	3095.98	3080.94	4300.22	4610.31	4186.09	5321.96	5638.16	6007.5	7772.24	26047.7	9837.75	32744.3	36054
99-	Unallocated Expenditures			376536	372522	390263	380272	390771	402204	491459	607956	750367	940316	940591	1.23959e+06	1.17056e+06	1.28509e+06
