# Supplementary material for: A stakeholder group assessment of interactions between child health and the sustainable development goals in Cambodia
Source: Commun Med (Lond). 2022 Jun 16;2:68. doi: 10.1038/s43856-022-00135-2 (PMC9203784; doi:10.1038/s43856-022-00135-2)
Supplement: Supplementary file 5 — Supplementary Data 2. [file 43856_2022_135_MOESM5_ESM.xlsx]

## Sheet: Sheet1
CSDG	1	2	3	4	5	6	7	8	9	10	11	12	13	14	15	16	18
1		2	1	1	1	2	1	2	0	1	-1	-1	1	-1	-2	1	0
2	2		2	2	2	0	0	1	1	1	1	0	1	1	2	0	0
3	3	0		3	0	0	0	3	1	2	1	2	0	0	0	1	0
4	3	2	2		2	1	1	2	2	2	1	2	2	1	1	2	1
5	2	3	2	3		1	0	3	2	3	2	0	1	0	0	3	0
6	2	2	3	1	0		1	1	2	2	3	3	2	3	3	1	0
7	1	1	2	2	0	1		2	1	1	1	1	2	0	1	0	0
8	2	2	2	2	1	1	2		2	2	1	1	2	1	-1	2	2
9	2	2	2	2	2	1	-1	2		1	1	-1	-2	1	-1	2	2
10	2	2	2	2	3	1	1	3	0		1	1	1	1	1	3	0
11	2	1	3	1	3	3	2	2	2	2		1	2	1	-1	2	3
12	1	1	2	1	0	1	0	2	2	1	1		1	0	1	1	0
13	1	2	1	2	2	1	2	1	1	1	1	1		2	3	1	1
14	1	1	1	0	0	1	2	1	0	0	0	3	1		1	0	0
15	2	2	1	1	0	2	-1	0	-2	2	2	2	3	3		1	3
16	2	2	2	2	3	2	2	3	2	3	3	2	2	1	1		2
18	1	1	1	0	0	0	0	1	2	2	1	0	0	0	3	1
